# Supplementary material for: Whole-genome analysis of papillary kidney cancer finds significant noncoding alterations
Source: PLoS Genet. 2017 Mar 30;13(3):e1006685. doi: 10.1371/journal.pgen.1006685 (PMC5391127; doi:10.1371/journal.pgen.1006685)
Supplement: S1 Table — (XLSX) [file pgen.1006685.s008.xlsx]

## Sheet: Extra_somatic_mut_in_MET
TCGA barcode	chromosome	position	reference	alternative	germline genotype	somatic genotype
TCGA-UZ-A9PJ	7	116417457	G	A	0/0	0/1
TCGA-4A-A93W	7	116417457	G	A	0/0	0/1
TCGA-SX-A7SQ	7	116417463	C	T	0/0	0/1
TCGA-SX-A71S	7	116423414	A	G	0/0	0/1
TCGA-IA-A83W	7	116423474	T	C	0/0	0/1
TCGA-5P-A9KA	7	116423474	T	C	0/0	0/1

## Sheet: All_277_Patients
TCGA ID	Status	Follow-up (day)	Risk Allele?
TCGA-KV-A74V	Alive	161	1
TCGA-UZ-A9PV	Alive	781	1
TCGA-UZ-A9PX	Alive	833	1
TCGA-Y8-A8S1	Alive	104	1
TCGA-A4-7996	Alive	49	1
TCGA-A4-A57E	Alive	0	1
TCGA-B9-A5W8	Alive	207	1
TCGA-BQ-7050	Alive	1864	1
TCGA-DW-7963	Alive	1240	1
TCGA-EV-5901	Alive	1040	1
TCGA-F9-A4JJ	Dead	325	1
TCGA-G7-6789	Dead	122	1
TCGA-IA-A40U	Alive	511	1
TCGA-KV-A6GD	Alive	364	1
TCGA-B3-A6W5	Alive	85	0
TCGA-2Z-A9JJ	Alive	1085	0
TCGA-2Z-A9J1	Alive	2298	0
TCGA-2Z-A9J5	Alive	2861	0
TCGA-2Z-A9JI	Alive	1276	0
TCGA-2Z-A9JM	Alive	204	0
TCGA-2Z-A9JO	Alive	581	0
TCGA-2Z-A9JN	Alive	740	0
TCGA-F9-A7VF	Alive	7	0
TCGA-SX-A71R	Alive	1079	0
TCGA-SX-A71U	Alive	994	0
TCGA-F9-A7Q0	Alive	10	0
TCGA-5P-A9JV	Alive	2043	0
TCGA-2Z-A9JL	Alive	804	0
TCGA-SX-A7SQ	Alive	494	0
TCGA-SX-A7SO	Alive	925	0
TCGA-MH-A855	Alive	0	0
TCGA-UZ-A9Q0	Alive	395	0
TCGA-UZ-A9PR	Alive	1182	0
TCGA-SX-A7SR	Alive	335	0
TCGA-Y8-A8RY	Alive	399	0
TCGA-2Z-A9J8	Alive	2047	0
TCGA-MH-A854	Alive	11	0
TCGA-F9-A97G	Alive	13	0
TCGA-V9-A7HT	Alive	965	0
TCGA-5P-A9KC	Alive	377	0
TCGA-Y8-A894	Alive	224	0
TCGA-PJ-A8JU	Alive	84	0
TCGA-5P-A9K6	Alive	1914	0
TCGA-B1-A47O	Alive	147	0
TCGA-2Z-A9JD	Alive	1060	0
TCGA-F9-A8NY	Alive	36	0
TCGA-2Z-A9JE	Alive	1496	0
TCGA-WN-AB4C	Alive	882	0
TCGA-5P-A9JZ	Alive	2744	0
TCGA-2Z-A9JG	Alive	1469	0
TCGA-2Z-A9J6	Alive	1731	0
TCGA-5P-A9KE	Alive	824	0
TCGA-2K-A9WE	Alive	207	0
TCGA-5P-A9JW	Alive	3241	0
TCGA-UZ-A9PN	Alive	667	0
TCGA-BQ-7056	Alive	612	0
TCGA-SX-A71S	Alive	1199	0
TCGA-5P-A9K8	Alive	1302	0
TCGA-SX-A71W	Alive	760	0
TCGA-2Z-A9JQ	Alive	141	0
TCGA-UZ-A9PM	Alive	451	0
TCGA-AL-A5DJ	Alive	26	0
TCGA-GL-A9DD	Alive	341	0
TCGA-5P-A9KH	Alive	2051	0
TCGA-SX-A71V	Alive	508	0
TCGA-UZ-A9PS	Alive	1585	0
TCGA-2Z-A9JR	Alive	161	0
TCGA-G7-A8LB	Alive	197	0
TCGA-Y8-A8S0	Alive	106	0
TCGA-SX-A7SN	Alive	102	0
TCGA-UZ-A9PJ	Alive	0	0
TCGA-4A-A93W	Alive	4	0
TCGA-4A-A93Y	Alive	2	0
TCGA-Y8-A898	Alive	181	0
TCGA-SX-A7SS	Alive	1247	0
TCGA-2Z-A9JK	Alive	1010	0
TCGA-G7-A8LE	Alive	2091	0
TCGA-2Z-A9JT	Alive	504	0
TCGA-5P-A9JU	Alive	373	0
TCGA-5P-A9KA	Alive	308	0
TCGA-Y8-A897	Alive	219	0
TCGA-UZ-A9PO	Alive	0	0
TCGA-UZ-A9PZ	Alive	0	0
TCGA-A4-A7UZ	Alive	0	0
TCGA-Y8-A896	Alive	186	0
TCGA-Y8-A895	Alive	2	0
TCGA-B9-A8YI	Alive	52	0
TCGA-UZ-A9PK	Alive	1826	0
TCGA-UN-AAZ9	Alive	365	0
TCGA-A4-A772	Alive	0	0
TCGA-UZ-A9PL	Alive	0	0
TCGA-UZ-A9Q1	Alive	0	0
TCGA-5P-A9K2	Alive	2324	0
TCGA-J7-A8I2	Alive	0	0
TCGA-MH-A857	Alive	491	0
TCGA-SX-A7SU	Alive	847	0
TCGA-SX-A7SL	Alive	423	0
TCGA-G7-A8LC	Alive	262	0
TCGA-GL-A9DE	Alive	140	0
TCGA-2Z-A9J2	Alive	1795	0
TCGA-5P-A9K0	Alive	677	0
TCGA-GL-A9DC	Alive	27	0
TCGA-4A-A93X	Alive	4	0
TCGA-UZ-A9PP	Alive	16	0
TCGA-AL-3468	Alive	1636	0
TCGA-O9-A75Z	Alive	148	0
TCGA-MH-A856	Alive	541	0
TCGA-B9-A8YH	Alive	167	0
TCGA-Y8-A8RZ	Alive	205	0
TCGA-P4-AAVM	Alive	1539	0
TCGA-WN-A9G9	Alive	579	0
TCGA-2Z-A9JP	Alive	893	0
TCGA-IA-A83V	Alive	2941	0
TCGA-UZ-A9PU	Alive	933	0
TCGA-IA-A83S	Alive	2609	0
TCGA-SX-A7SM	Dead	363	0
TCGA-G7-A8LD	Dead	514	0
TCGA-IA-A83W	Alive	2043	0
TCGA-2Z-A9J3	Dead	1771	0
TCGA-5P-A9K3	Dead	471	0
TCGA-P4-AAVL	Dead	487	0
TCGA-2Z-A9J7	Dead	139	0
TCGA-IA-A83T	Alive	2684	0
TCGA-SX-A7SP	Alive	496	0
TCGA-5P-A9JY	Alive	1508	0
TCGA-BQ-7049	Alive	1364	0
TCGA-2Z-A9JS	Alive	492	0
TCGA-PJ-A5Z9	Alive	540	0
TCGA-HE-A5NF	Alive	2072	0
TCGA-A4-A48D	Alive	379	0
TCGA-A4-A4ZT	Alive	516	0
TCGA-DW-7842	Alive	92	0
TCGA-A4-7288	Alive	493	0
TCGA-BQ-7059	Alive	232	0
TCGA-A4-7915	Alive	7	0
TCGA-BQ-5888	Alive	403	0
TCGA-DW-7838	Alive	744	0
TCGA-B9-4113	Alive	1536	0
TCGA-DW-7836	Alive	1093	0
TCGA-B3-4103	Alive	930	0
TCGA-A4-7732	Alive	582	0
TCGA-BQ-7062	Alive	116	0
TCGA-B9-5156	Alive	1338	0
TCGA-P4-A5EB	Alive	2584	0
TCGA-BQ-7053	Alive	1516	0
TCGA-MH-A55Z	Alive	845	0
TCGA-DW-7839	Alive	419	0
TCGA-MH-A562	Alive	616	0
TCGA-IZ-A6M9	Alive	376	0
TCGA-BQ-5879	Dead	697	0
TCGA-BQ-5885	Alive	921	0
TCGA-BQ-7058	Dead	343	0
TCGA-G7-7502	Alive	786	0
TCGA-G7-A4TM	Alive	194	0
TCGA-BQ-5877	Dead	270	0
TCGA-G7-6793	Dead	336	0
TCGA-BQ-5880	Dead	1314	0
TCGA-B9-7268	Alive	671	0
TCGA-DW-7837	Alive	1142	0
TCGA-DW-7840	Alive	114	0
TCGA-P4-A5EA	Dead	201	0
TCGA-B1-A47N	Alive	747	0
TCGA-A4-7286	Alive	554	0
TCGA-BQ-7055	Alive	799	0
TCGA-B9-A69E	Alive	452	0
TCGA-G7-6795	Alive	1194	0
TCGA-BQ-5890	Alive	233	0
TCGA-P4-A5E8	Dead	1306	0
TCGA-MH-A561	Alive	841	0
TCGA-BQ-5894	Alive	84	0
TCGA-MH-A55W	Alive	1043	0
TCGA-A4-7734	Alive	27	0
TCGA-B1-A47M	Alive	659	0
TCGA-A4-8311	Alive	729	0
TCGA-AL-3473	Alive	763	0
TCGA-B9-4114	Alive	857	0
TCGA-BQ-5884	Alive	792	0
TCGA-B1-A654	Alive	108	0
TCGA-EV-5903	Alive	757	0
TCGA-A4-8630	Alive	436	0
TCGA-DZ-6135	Alive	1670	0
TCGA-A4-8312	Alive	0	0
TCGA-A4-8515	Alive	709	0
TCGA-A4-A5XZ	Alive	2	0
TCGA-A4-7583	Alive	3	0
TCGA-B3-3926	Alive	307	0
TCGA-A4-7585	Alive	1070	0
TCGA-A4-A5DU	Alive	0	0
TCGA-B9-4617	Alive	35	0
TCGA-P4-A5E6	Alive	3035	0
TCGA-A4-8098	Alive	140	0
TCGA-A4-A5Y1	Alive	395	0
TCGA-IZ-A6M8	Alive	146	0
TCGA-BQ-7048	Alive	2839	0
TCGA-AL-7173	Alive	1357	0
TCGA-IZ-8195	Alive	677	0
TCGA-KV-A6GE	Alive	885	0
TCGA-P4-A5ED	Alive	2816	0
TCGA-BQ-5875	Alive	2639	0
TCGA-B1-A657	Alive	200	0
TCGA-J7-8537	Alive	4	0
TCGA-G7-6796	Alive	1059	0
TCGA-PJ-A5Z8	Alive	391	0
TCGA-AL-3466	Dead	293	0
TCGA-B1-A655	Alive	510	0
TCGA-G7-6792	Alive	1479	0
TCGA-MH-A560	Alive	924	0
TCGA-HE-7128	Alive	0	0
TCGA-G7-7501	Alive	416	0
TCGA-B1-A656	Alive	14	0
TCGA-J7-6720	Alive	0	0
TCGA-GL-8500	Alive	841	0
TCGA-G7-6790	Alive	1575	0
TCGA-BQ-7061	Alive	218	0
TCGA-HE-7129	Alive	0	0
TCGA-BQ-7045	Alive	1468	0
TCGA-GL-A59T	Alive	546	0
TCGA-B9-4116	Alive	627	0
TCGA-DZ-6131	Alive	2429	0
TCGA-IA-A40Y	Alive	62	0
TCGA-B9-A5W7	Alive	585	0
TCGA-HE-A5NI	Alive	360	0
TCGA-B3-8121	Alive	379	0
TCGA-B1-7332	Alive	223	0
TCGA-G7-6797	Alive	765	0
TCGA-BQ-7051	Alive	1533	0
TCGA-DW-5561	Alive	414	0
TCGA-GL-A59R	Alive	378	0
TCGA-BQ-5882	Dead	658	0
TCGA-HE-A5NJ	Alive	1726	0
TCGA-A4-7584	Alive	0	0
TCGA-BQ-5883	Alive	1242	0
TCGA-A4-8517	Alive	597	0
TCGA-B9-5155	Alive	460	0
TCGA-BQ-5878	Alive	1938	0
TCGA-DW-5560	Alive	352	0
TCGA-IA-A40X	Alive	608	0
TCGA-BQ-7060	Alive	214	0
TCGA-BQ-5891	Alive	29	0
TCGA-BQ-5876	Alive	586	0
TCGA-GL-7966	Alive	112	0
TCGA-DZ-6132	Alive	2460	0
TCGA-GL-A4EM	Alive	32	0
TCGA-GL-6846	Alive	5925	0
TCGA-BQ-5881	Alive	1454	0
TCGA-B9-4115	Alive	803	0
TCGA-AT-A5NU	Alive	67	0
TCGA-B9-4117	Alive	14	0
TCGA-DW-7841	Alive	445	0
TCGA-DW-7834	Alive	3950	0
TCGA-HE-A5NH	Alive	408	0
TCGA-EV-5902	Alive	578	0
TCGA-AL-3472	Alive	923	0
TCGA-DZ-6134	Alive	1856	0
TCGA-HE-A5NL	Alive	167	0
TCGA-IZ-8196	Alive	649	0
TCGA-A4-8518	Alive	600	0
TCGA-BQ-7044	Alive	3760	0
TCGA-P4-A5E7	Alive	2653	0
TCGA-BQ-7046	Alive	2948	0
TCGA-GL-7773	Alive	393	0
TCGA-B9-A44B	Alive	64	0
TCGA-A4-A6HP	Alive	4	0
TCGA-B3-3925	Alive	1029	0
TCGA-BQ-5889	Dead	329	0
TCGA-Q2-A5QZ	Alive	428	0
TCGA-DZ-6133	Alive	1557	0
TCGA-BQ-5892	Alive	364	0
TCGA-BQ-5886	Alive	792	0
TCGA-B9-A5W9	Alive	5	0
TCGA-BQ-5893	Dead	241	0
TCGA-A4-8310	Alive	780	0
TCGA-A4-7997	Alive	2	0
TCGA-BQ-5887	Alive	771	0
TCGA-A4-A5Y0	Alive	118	0
TCGA-B1-5398	Alive	595	0
TCGA-A4-8516	Alive	23	0

## Sheet: Type_2_patients_survival_analys
TCGA ID	Status	Follow-up (day)	Risk Allele?
TCGA-KV-A74V	Alive	161	1
TCGA-Y8-A8S1	Alive	104	1
TCGA-A4-A57E	Alive	0	1
TCGA-BQ-7050	Alive	1864	1
TCGA-F9-A4JJ	Dead	325	1
TCGA-G7-6789	Dead	122	1
TCGA-KV-A6GD	Alive	364	1
TCGA-A4-A48D	Alive	379	0
TCGA-A4-7288	Alive	493	0
TCGA-A4-7915	Alive	7	0
TCGA-P4-A5EB	Alive	2584	0
TCGA-BQ-7053	Alive	1516	0
TCGA-BQ-7058	Dead	343	0
TCGA-G7-6793	Dead	336	0
TCGA-BQ-5880	Dead	1314	0
TCGA-P4-A5EA	Dead	201	0
TCGA-BQ-7055	Alive	799	0
TCGA-B9-A69E	Alive	452	0
TCGA-BQ-5890	Alive	233	0
TCGA-P4-A5E8	Dead	1306	0
TCGA-BQ-5894	Alive	84	0
TCGA-AL-3473	Alive	763	0
TCGA-BQ-5884	Alive	792	0
TCGA-A4-8312	Alive	0	0
TCGA-A4-7585	Alive	1070	0
TCGA-P4-A5E6	Alive	3035	0
TCGA-A4-8098	Alive	140	0
TCGA-A4-A5Y1	Alive	395	0
TCGA-BQ-7048	Alive	2839	0
TCGA-IZ-8195	Alive	677	0
TCGA-P4-A5ED	Alive	2816	0
TCGA-BQ-5875	Alive	2639	0
TCGA-J7-8537	Alive	4	0
TCGA-G7-6796	Alive	1059	0
TCGA-AL-3466	Dead	293	0
TCGA-B1-A655	Alive	510	0
TCGA-MH-A560	Alive	924	0
TCGA-HE-7128	Alive	0	0
TCGA-G7-7501	Alive	416	0
TCGA-B1-A656	Alive	14	0
TCGA-GL-8500	Alive	841	0
TCGA-G7-6790	Alive	1575	0
TCGA-BQ-7061	Alive	218	0
TCGA-HE-7129	Alive	0	0
TCGA-BQ-7045	Alive	1468	0
TCGA-BQ-5882	Dead	658	0
TCGA-BQ-5883	Alive	1242	0
TCGA-BQ-5878	Alive	1938	0
TCGA-BQ-5891	Alive	29	0
TCGA-BQ-5876	Alive	586	0
TCGA-GL-7966	Alive	112	0
TCGA-BQ-5881	Alive	1454	0
TCGA-A4-8518	Alive	600	0
TCGA-BQ-7044	Alive	3760	0
TCGA-P4-A5E7	Alive	2653	0
TCGA-B9-A44B	Alive	64	0
TCGA-Q2-A5QZ	Alive	428	0
TCGA-BQ-5892	Alive	364	0
TCGA-BQ-5893	Dead	241	0
TCGA-BQ-5887	Alive	771	0
TCGA-A4-A5Y0	Alive	118	0
TCGA-B1-5398	Alive	595	0
TCGA-2Z-A9JJ	Alive	1085	0
TCGA-2Z-A9J5	Alive	2861	0
TCGA-F9-A7Q0	Alive	10	0
TCGA-2Z-A9J8	Alive	2047	0
TCGA-F9-A97G	Alive	13	0
TCGA-V9-A7HT	Alive	965	0
TCGA-B1-A47O	Alive	147	0
TCGA-2Z-A9JD	Alive	1060	0
TCGA-F9-A8NY	Alive	36	0
TCGA-2Z-A9JG	Alive	1469	0
TCGA-5P-A9KE	Alive	824	0
TCGA-2K-A9WE	Alive	207	0
TCGA-5P-A9JW	Alive	3241	0
TCGA-AL-A5DJ	Alive	26	0
TCGA-2Z-A9JR	Alive	161	0
TCGA-SX-A7SS	Alive	1247	0
TCGA-2Z-A9JK	Alive	1010	0
TCGA-2Z-A9JT	Alive	504	0
TCGA-5P-A9JU	Alive	373	0
TCGA-Y8-A897	Alive	219	0
TCGA-A4-A7UZ	Alive	0	0
TCGA-B9-A8YI	Alive	52	0
TCGA-G7-A8LC	Alive	262	0
TCGA-GL-A9DE	Alive	140	0
TCGA-2Z-A9J2	Alive	1795	0
TCGA-Y8-A8RZ	Alive	205	0
TCGA-P4-AAVM	Alive	1539	0
TCGA-WN-A9G9	Alive	579	0
TCGA-2Z-A9JP	Alive	893	0
TCGA-SX-A7SM	Dead	363	0
TCGA-2Z-A9J3	Dead	1771	0
TCGA-5P-A9K3	Dead	471	0
TCGA-P4-AAVL	Dead	487	0
TCGA-2Z-A9JS	Alive	492	0
