# Supplementary material for: Whole-genome analysis of papillary kidney cancer finds significant noncoding alterations
Source: PLoS Genet. 2017 Mar 30;13(3):e1006685. doi: 10.1371/journal.pgen.1006685 (PMC5391127; doi:10.1371/journal.pgen.1006685)
Supplement: S2 Table — (XLSX) [file pgen.1006685.s009.xlsx]

## Sheet: 35_WGS_pRCCsamples
index	TCGA barcode	subtype	COCA	total mutations	mutations in DHS	fraction of DHS mutations	mutations in chromatin remodeling genes	MET gain	MET somatic mut	MET splicing events	MET germline mut	MET nc mut	NEAT1 mut	ERRFI1 nc mut	BAP1 nc mut	PBRM1 nc mut	SETD2 nc mut	CDKN2A loss	SV numbers	Tree topology group
26	TCGA-A4-A48D	Type 2	C2a	6837	132	0.0193067	Yes					Intron		Y					1	4
7	TCGA-A4-A4ZT	Type 1	C1	4077	70	0.0171695	No	GAIN											2	1
24	TCGA-A4-A57E	Type 2	C2a	6371	82	0.0128708	No				rs11762213							LOSS	46	3
25	TCGA-AL-3466	Type 2	C2b	3725	51	0.0136913	No						Y					LOSS	88	1
16	TCGA-AL-3468	Type 1		6645	112	0.0168548	No												1	1
11	TCGA-AL-3472	Type 1	C1	3031	45	0.0148466	No		p.V1088E					Y					2	1
21	TCGA-AL-3473	Type 2	C2a	3702	61	0.0164776	No				p.H1112R				Y				2	NA
27	TCGA-AL-A5DJ	Type 2		3333	43	0.0129013	No												74	4
9	TCGA-B1-A47M	Type 1	C1	6464	116	0.0179455	Yes	GAIN		Y									1	3
20	TCGA-B1-A47N	Type 1	C1	1458	38	0.0260631	No												1	3
28	TCGA-B1-A47O	Type 2		2477	47	0.0189746	No												3	NA
33	TCGA-B3-3925	Unclassified	C1	5476	94	0.0171658	No					Intron	Y						2	1
32	TCGA-B3-3926	Unclassified	C1	912	11	0.0120614	No											LOSS	2	2
34	TCGA-B3-4103	Unclassified	C1	3380	72	0.0213018	Yes						Y						0	2
8	TCGA-B9-4113	Type 1	C1	4528	68	0.0150177	No	GAIN				Intron		Y					2	3
17	TCGA-B9-4114	Type 1	C1	5309	96	0.0180825	Yes												3	4
10	TCGA-B9-4115	Type 1	C1	3763	67	0.0178049	No	GAIN		Y									2	3
1	TCGA-B9-4116	Type 1	C1	7156	104	0.0145333	No	GAIN										LOSS	52	3
30	TCGA-B9-4117	Unclassified	C1	2968	49	0.0165094	No		p.C541G										9	2
4	TCGA-B9-4617	Type 1	C1	3389	72	0.0212452	No	GAIN				Promoter							2	3
23	TCGA-B9-A44B	Type 2	C2b	9257	190	0.020525	Yes							Y		Y	Y		52	2
35	TCGA-GL-A4EM	Unclassified	C2a	4906	55	0.0112108	No					Intron							0	NA
12	TCGA-GL-A59R	Type 1	C1	6647	165	0.0248232	Yes		p.V1088R										3	3
18	TCGA-HE-A5NF	Type 1	C1	4813	89	0.0184916	No												1	4
13	TCGA-HE-A5NH	Type 1	C1	5659	88	0.0155505	No		p.F970V										1	3
6	TCGA-HE-A5NI	Type 1	C1	7927	115	0.0145074	No	GAIN						Y					1	3
2	TCGA-HE-A5NJ	Type 1	C1	4473	56	0.0125196	Yes	GAIN				Intron							8	1
15	TCGA-HE-A5NL	Type 1	C1	4291	54	0.0125845	No						Y						0	1
19	TCGA-IA-A40X	Type 1	C2a	2124	41	0.0193032	No												6	3
31	TCGA-IA-A40Y	Unclassified	C2b	5542	83	0.0149765	Yes			Y								LOSS	44	4
29	TCGA-MH-A55W	Unclassified	C1	5169	108	0.0208938	Yes	GAIN											5	2
3	TCGA-MH-A55Z	Type 1	C1	6744	111	0.0164591	No	GAIN					Y						4	1
22	TCGA-MH-A560	Type 2	C2a	3447	62	0.0179867	No								Y				0	1
14	TCGA-MH-A561	Type 1	C1	6511	101	0.0155122	No		p.M1268T			Intron							2	1
5	TCGA-MH-A562	Type 1	C1	3839	71	0.0184944	No	GAIN						Y					3	3
