# Supplementary material for: Whole-genome analysis of papillary kidney cancer finds significant noncoding alterations
Source: PLoS Genet. 2017 Mar 30;13(3):e1006685. doi: 10.1371/journal.pgen.1006685 (PMC5391127; doi:10.1371/journal.pgen.1006685)
Supplement: S4 Table — (XLSX) [file pgen.1006685.s011.xlsx]

## Sheet: pRCC_apobec
context_c	mut_c	context_apobec	mut_apobec	ratio	sample	p	p_adjust		Apobec_signature_fraction
3990	195	654	114	3.566	TCGA-HE-7130	1.41483e-25	2.23544e-23	UC	0.737582
2337	103	322	45	3.17	TCGA-B3-4104	7.2188e-10	5.70285e-08	UC	0.513671
992	46	138	22	3.437	TCGA-A4-7287	4.95442e-06	0.000223946	UC	0.392913
1819	84	238	30	2.729	TCGA-BQ-5878	5.66952e-06	0.000223946		0.155915
770	33	94	11	2.73	TCGA-B9-7268	0.00508658	0.160736
1406	65	168	16	2.06	TCGA-A4-A48D	0.00913555	0.180427
712	30	74	9	2.886	TCGA-A4-A5Y0	0.00737279	0.180427
1685	79	237	21	1.889	TCGA-P4-A5EB	0.00811256	0.180427
1468	59	138	12	2.163	TCGA-A4-8098	0.0151651	0.266232
2972	128	289	21	1.687	TCGA-B9-4117	0.0203207	0.321068
1141	50	135	12	2.028	TCGA-P4-A5EA	0.0245568	0.352725
1130	51	135	12	1.969	TCGA-A4-7585	0.0293569	0.386533
945	43	125	11	1.933	TCGA-HE-A5NL	0.0412119	0.500883
1111	48	128	10	1.808	TCGA-A4-7996	0.0673822	0.560336
1067	46	126	10	1.84	TCGA-A4-7997	0.0622117	0.560336
653	31	98	9	1.934	TCGA-B3-8121	0.0636709	0.560336
1061	45	128	10	1.842	TCGA-BQ-7059	0.0624555	0.560336
936	44	126	11	1.857	TCGA-GL-A59R	0.0512322	0.560336
1137	54	163	13	1.679	TCGA-HE-A5NI	0.065938	0.560336
1126	50	145	11	1.708	TCGA-BQ-7051	0.0776779	0.567728
1055	44	119	9	1.813	TCGA-MH-A562	0.0790507	0.567728
2140	87	217	14	1.586	TCGA-Q2-A5QZ	0.0752279	0.567728
996	45	113	9	1.762	TCGA-AL-7173	0.0890196	0.569149
933	40	117	9	1.794	TCGA-B9-5156	0.0846366	0.569149
821	36	100	8	1.824	TCGA-BQ-5891	0.0936574	0.569149
1180	52	151	11	1.653	TCGA-GL-8500	0.0910375	0.569149
1389	64	167	12	1.559	TCGA-IA-A40Y	0.105596	0.617932
876	39	100	7	1.572	TCGA-A4-7288	0.182594	0.686901
661	28	67	5	1.761	TCGA-A4-7915	0.17848	0.686901
1160	50	114	8	1.628	TCGA-A4-8630	0.13923	0.686901
623	26	49	4	1.956	TCGA-A4-A5DU	0.16788	0.686901
1094	48	116	8	1.571	TCGA-B1-A655	0.159593	0.686901
1441	63	153	10	1.494	TCGA-B9-A44B	0.154706	0.686901
1253	57	156	11	1.55	TCGA-BQ-5885	0.121969	0.686901
1164	52	130	9	1.549	TCGA-BQ-7044	0.150172	0.686901
584	26	78	6	1.727	TCGA-DZ-6131	0.163302	0.686901
975	39	91	6	1.648	TCGA-DZ-6134	0.178495	0.686901
860	38	100	7	1.584	TCGA-EV-5902	0.17878	0.686901
686	32	94	7	1.596	TCGA-GL-7966	0.178399	0.686901
473	21	59	5	1.908	TCGA-IA-A40X	0.149451	0.686901
980	40	82	6	1.792	TCGA-J7-8537	0.136666	0.686901
681	30	79	6	1.724	TCGA-P4-A5E8	0.160686	0.686901
1410	63	159	10	1.407	TCGA-DW-7838	0.197405	0.708864
940	41	104	7	1.543	TCGA-DW-7840	0.192928	0.708864
465	21	50	4	1.771	TCGA-BQ-5879	0.216749	0.76103
973	41	115	7	1.444	TCGA-BQ-5886	0.236964	0.780006
963	46	137	9	1.375	TCGA-HE-A5NJ	0.236925	0.780006
986	40	99	6	1.493	TCGA-IZ-8195	0.236538	0.780006
865	40	93	6	1.395	TCGA-A4-7584	0.283452	0.780479
1221	48	99	5	1.284	TCGA-A4-8311	0.365541	0.780479
1437	60	157	8	1.22	TCGA-A4-A5Y1	0.352417	0.780479
739	32	76	5	1.519	TCGA-B1-A47N	0.256906	0.780479
714	29	67	4	1.469	TCGA-B1-A657	0.311753	0.780479
921	42	124	7	1.237	TCGA-B9-4113	0.360465	0.780479
1204	53	146	8	1.244	TCGA-B9-4114	0.335942	0.780479
938	39	92	5	1.307	TCGA-B9-4115	0.355965	0.780479
1168	49	119	7	1.402	TCGA-B9-4116	0.254746	0.780479
890	41	113	7	1.344	TCGA-B9-A69E	0.290776	0.780479
714	30	66	4	1.442	TCGA-BQ-5889	0.322699	0.780479
1093	48	109	6	1.253	TCGA-BQ-5890	0.364075	0.780479
839	39	114	7	1.32	TCGA-BQ-5892	0.306416	0.780479
885	36	84	5	1.463	TCGA-BQ-7053	0.278422	0.780479
460	21	56	4	1.564	TCGA-BQ-7060	0.282458	0.780479
1224	59	159	10	1.304	TCGA-DZ-6132	0.262706	0.780479
1346	57	147	8	1.285	TCGA-DZ-6133	0.305491	0.780479
582	25	68	4	1.369	TCGA-EV-5901	0.360137	0.780479
1349	62	191	11	1.253	TCGA-EV-5903	0.289204	0.780479
391	18	44	3	1.481	TCGA-G7-6789	0.358595	0.780479
787	35	86	5	1.307	TCGA-G7-6795	0.35793	0.780479
837	41	129	8	1.266	TCGA-GL-6846	0.325908	0.780479
1147	50	122	7	1.316	TCGA-GL-A4EM	0.304069	0.780479
911	42	107	7	1.419	TCGA-HE-A5NF	0.248913	0.780479
989	44	127	7	1.238	TCGA-HE-A5NH	0.358785	0.780479
1189	55	157	9	1.239	TCGA-MH-A55W	0.326022	0.780479
708	34	101	6	1.237	TCGA-A4-7583	0.381959	0.794072
1186	49	118	6	1.23	TCGA-A4-8518	0.379196	0.794072
571	25	70	4	1.305	TCGA-G7-A4TM	0.392379	0.805141
424	17	33	2	1.511	TCGA-B9-A5W7	0.405566	0.821531
1324	56	120	6	1.182	TCGA-A4-A57E	0.412085	0.824158
862	40	110	6	1.175	TCGA-DW-5560	0.422512	0.824158
626	25	57	3	1.317	TCGA-DW-7841	0.418941	0.824158
404	16	35	2	1.442	TCGA-BQ-5887	0.429015	0.826638
991	45	115	6	1.148	TCGA-IZ-A6M8	0.440684	0.838893
533	23	59	3	1.178	TCGA-A4-7734	0.490096	0.841686
743	34	77	4	1.135	TCGA-A4-A5XZ	0.486528	0.841686
822	36	103	5	1.108	TCGA-B9-A5W9	0.488588	0.841686
996	46	118	6	1.1	TCGA-BQ-5877	0.479044	0.841686
786	37	114	6	1.118	TCGA-BQ-5893	0.468494	0.841686
916	39	82	4	1.145	TCGA-BQ-7045	0.477602	0.841686
747	31	82	4	1.175	TCGA-DZ-6135	0.462108	0.841686
1057	47	123	6	1.097	TCGA-GL-A59T	0.481943	0.841686
1484	68	180	9	1.091	TCGA-MH-A55Z	0.456622	0.841686
772	33	84	4	1.113	TCGA-B3-4103	0.500829	0.848096
740	32	84	4	1.101	TCGA-DW-5561	0.509931	0.848096
1325	61	187	9	1.045	TCGA-MH-A561	0.506179	0.848096
460	21	59	3	1.113	TCGA-DW-7837	0.527772	0.868625
563	27	78	4	1.069	TCGA-IA-A40U	0.534719	0.870985
1072	51	144	7	1.021	TCGA-IZ-8196	0.541829	0.873561
1003	45	110	5	1.013	TCGA-AL-3466	0.561573	0.8785
877	38	90	4	1.025	TCGA-BQ-7048	0.561264	0.8785
1021	41	97	4	1.026	TCGA-KV-A6GD	0.559369	0.8785
1097	46	119	5	1.002	TCGA-PJ-A5Z9	0.570487	0.883695
608	28	87	4	0.998	TCGA-G7-6796	0.585191	0.897671
965	43	117	5	0.959	TCGA-A4-8310	0.608182	0.91517
1176	51	120	5	0.96	TCGA-B1-5398	0.605416	0.91517
549	26	66	3	0.959	TCGA-A4-8515	0.620647	0.916469
1025	45	96	4	0.949	TCGA-BQ-5875	0.618675	0.916469
683	29	75	3	0.942	TCGA-G7-6790	0.630985	0.923108
569	24	50	2	0.948	TCGA-P4-A5ED	0.638179	0.925067
1480	59	137	5	0.915	TCGA-P4-A5E6	0.644799	0.926167
1195	49	110	4	0.886	TCGA-AT-A5NU	0.668304	0.929508
997	46	123	5	0.881	TCGA-B1-A47M	0.677683	0.929508
813	34	82	3	0.874	TCGA-BQ-5884	0.67678	0.929508
454	20	52	2	0.873	TCGA-DW-7842	0.682423	0.929508
1025	47	123	5	0.886	TCGA-MH-A560	0.672611	0.929508
945	39	109	4	0.889	TCGA-PJ-A5Z8	0.667298	0.929508
791	36	102	4	0.861	TCGA-A4-8517	0.690672	0.932693
937	40	83	3	0.846	TCGA-F9-A4JJ	0.696568	0.932693
1284	55	141	5	0.827	TCGA-A4-A6HP	0.725797	0.942284
906	41	107	4	0.826	TCGA-BQ-5880	0.719717	0.942284
173	8	26	1	0.831	TCGA-BQ-7055	0.724225	0.942284
1427	60	144	5	0.825	TCGA-P4-A5E7	0.727587	0.942284
596	28	82	3	0.778	TCGA-B1-A654	0.747895	0.959916
569	24	63	2	0.752	TCGA-G7-6792	0.753352	0.959916
859	37	94	3	0.74	TCGA-A4-7732	0.774977	0.967896
428	20	60	2	0.713	TCGA-B3-3926	0.778962	0.967896
840	36	96	3	0.729	TCGA-B9-A5W8	0.783651	0.967896
1078	48	120	4	0.748	TCGA-BQ-7061	0.784118	0.967896
280	14	32	1	0.625	TCGA-BQ-7050	0.810426	0.984979
462	19	39	1	0.623	TCGA-BQ-7062	0.808665	0.984979
562	25	69	2	0.651	TCGA-HE-7128	0.817029	0.985425
915	40	102	3	0.672	TCGA-BQ-5876	0.825228	0.986092
760	33	73	2	0.63	TCGA-BQ-5894	0.830065	0.986092
933	43	127	4	0.683	TCGA-BQ-5882	0.836433	0.986242
561	26	72	2	0.599	TCGA-A4-7286	0.849925	0.987413
492	24	68	2	0.602	TCGA-A4-A4ZT	0.847891	0.987413
683	30	62	1	0.367	TCGA-A4-8312	0.936193	0.989408
1145	47	105	2	0.464	TCGA-AL-3472	0.92929	0.989408
541	23	64	1	0.367	TCGA-BQ-5881	0.93536	0.989408
818	36	86	2	0.528	TCGA-BQ-5883	0.893255	0.989408
525	22	56	1	0.426	TCGA-BQ-7046	0.907344	0.989408
695	33	85	2	0.495	TCGA-BQ-7058	0.911946	0.989408
629	26	61	1	0.396	TCGA-DW-7839	0.921905	0.989408
844	33	65	1	0.393	TCGA-DW-7963	0.923566	0.989408
577	24	67	1	0.358	TCGA-G7-6793	0.939311	0.989408
892	38	91	2	0.515	TCGA-G7-6797	0.900491	0.989408
1331	59	173	5	0.652	TCGA-GL-7773	0.878478	0.989408
1232	51	116	3	0.624	TCGA-IZ-A6M9	0.859767	0.989408
668	28	63	1	0.378	TCGA-J7-6720	0.930573	0.989408
763	33	85	2	0.544	TCGA-KV-A6GE	0.883722	0.989408
1632	72	193	4	0.469	TCGA-B1-A656	0.968629	0.990391
1038	47	144	3	0.46	TCGA-B3-3925	0.955674	0.990391
846	36	87	1	0.27	TCGA-DW-7834	0.975209	0.990391
598	26	72	1	0.319	TCGA-G7-7501	0.956476	0.990391
935	42	114	2	0.39	TCGA-G7-7502	0.962549	0.990391
872	37	90	1	0.261	TCGA-HE-7129	0.977854	0.990391
845	39	100	1	0.216	TCGA-AL-3473	0.989689	0.995993
634	25	46	0	0	TCGA-BQ-5888	1	1

## Sheet: ccRCC_apobec
context_c	mut_c	context_apobec	mut_apobec	ratio	sample	total_mut	p	p_adjust	Apobec_signature_fraction
627	28	67	10	3.342	TCGA-B0-4706	67	0.00189713	0.791104	0.0525457
195	8	22	3	3.323	TCGA-B8-5165	27	0.0874134	0.853499
726	34	99	12	2.588	TCGA-BP-4770	90	0.00535589	0.853499
580	26	70	8	2.549	TCGA-CZ-5463	73	0.0219554	0.853499
680	31	69	8	2.543	TCGA-AS-3778	79	0.0205909	0.853499
362	15	38	4	2.54	TCGA-BP-5186	39	0.0946176	0.853499
479	21	45	5	2.534	TCGA-B0-4844	59	0.0622657	0.853499
113	5	9	1	2.511	TCGA-CJ-4868	26	0.374941	0.853499
428	19	45	5	2.502	TCGA-CJ-4893	40	0.0666339	0.853499
199	8	20	2	2.487	TCGA-BP-4355	20	0.22883	0.853499
707	32	90	10	2.454	TCGA-B0-4690	82	0.013954	0.853499
963	43	111	12	2.421	TCGA-A3-3346	107	0.00769783	0.853499
726	33	89	9	2.224	TCGA-BP-5199	90	0.0310599	0.853499
505	23	61	6	2.159	TCGA-B0-4697	57	0.0798124	0.853499
733	33	84	8	2.115	TCGA-B2-5633	77	0.0499853	0.853499
533	24	64	6	2.082	TCGA-CJ-4873	80	0.0899657	0.853499
913	40	99	9	2.075	TCGA-B0-5119	97	0.0419886	0.853499
541	27	87	9	2.072	TCGA-B0-4818	83	0.0477032	0.853499
499	23	63	6	2.066	TCGA-BP-4803	68	0.0932296	0.853499
658	31	93	9	2.054	TCGA-CJ-4640	70	0.0476599	0.853499
661	33	98	10	2.043	TCGA-CJ-5680	80	0.0393304	0.853499
606	27	77	7	2.04	TCGA-BP-5202	53	0.0762907	0.853499
680	33	91	9	2.037	TCGA-B0-4714	92	0.0483578	0.853499
373	16	46	4	2.027	TCGA-B8-5546	36	0.16556	0.853499
410	17	48	4	2.009	TCGA-CJ-4872	42	0.167331	0.853499
1119	49	126	11	1.993	TCGA-BP-5176	147	0.0331791	0.853499
767	37	105	10	1.974	TCGA-CJ-5682	98	0.0456313	0.853499
646	29	79	7	1.973	TCGA-CZ-5985	82	0.0852716	0.853499
217	10	22	2	1.972	TCGA-BP-4777	16	0.304355	0.853499
874	43	135	13	1.957	TCGA-AK-3450	94	0.0273442	0.853499
615	30	84	8	1.952	TCGA-B0-4713	82	0.0730766	0.853499
789	36	101	9	1.952	TCGA-B0-5085	86	0.0583112	0.853499
551	25	79	7	1.952	TCGA-B8-5158	70	0.0922056	0.853499
825	35	85	7	1.941	TCGA-BP-5182	84	0.0875276	0.853499
1204	58	161	15	1.934	TCGA-CW-6093	129	0.0189996	0.853499
480	20	50	4	1.92	TCGA-BP-4174	46	0.181683	0.853499
385	18	45	4	1.901	TCGA-BP-4763	44	0.188331	0.853499
530	24	70	6	1.892	TCGA-A3-3326	67	0.124199	0.853499
643	29	82	7	1.892	TCGA-CZ-5988	60	0.100071	0.853499
227	11	22	2	1.876	TCGA-BP-5008	48	0.321613	0.853499
503	25	86	8	1.871	TCGA-BP-4775	50	0.091922	0.853499
1146	55	167	15	1.871	TCGA-CJ-6030	130	0.0248796	0.853499	0.0692182
536	25	69	6	1.864	TCGA-BP-4169	55	0.129224	0.853499
622	29	81	7	1.853	TCGA-BP-4781	51	0.108003	0.853499
751	33	86	7	1.852	TCGA-CJ-4923	65	0.105694	0.853499
191	9	23	2	1.845	TCGA-BP-4797	24	0.335185	0.853499
143	6	13	1	1.833	TCGA-CJ-4888	18	0.462961	0.853499
927	45	136	12	1.817	TCGA-CZ-5466	85	0.0495955	0.853499
988	46	131	11	1.803	TCGA-CJ-4638	95	0.0594116	0.853499
915	42	121	10	1.8	TCGA-B0-4828	114	0.0708884	0.853499
486	23	71	6	1.785	TCGA-DV-5566	42	0.150603	0.853499
256	12	36	3	1.777	TCGA-BP-4799	24	0.277299	0.853499	0.130189
721	36	113	10	1.772	TCGA-B0-5702	98	0.0793647	0.853499
623	29	85	7	1.769	TCGA-A3-3385	78	0.127909	0.853499
739	34	86	7	1.769	TCGA-CJ-5686	80	0.124144	0.853499
621	29	73	6	1.76	TCGA-BP-4341	56	0.151181	0.853499
685	30	78	6	1.756	TCGA-BP-5009	57	0.15168	0.853499
668	29	66	5	1.745	TCGA-BP-5190	51	0.182197	0.853499
881	41	111	9	1.742	TCGA-B0-4691	116	0.0954908	0.853499
1059	46	119	9	1.741	TCGA-CJ-5675	80	0.0938853	0.853499
1149	53	137	11	1.74	TCGA-CZ-4866	110	0.0692875	0.853499
889	42	110	9	1.731	TCGA-B0-5705	117	0.0974639	0.853499
999	46	113	9	1.729	TCGA-B0-4815	89	0.0963493	0.853499
1100	53	132	11	1.729	TCGA-CJ-5677	100	0.0714337	0.853499
520	21	43	3	1.727	TCGA-CJ-4892	57	0.274737	0.853499
1003	47	136	11	1.726	TCGA-BP-4963	99	0.0745072	0.853499
512	22	54	4	1.723	TCGA-BP-4961	49	0.229128	0.853499
626	28	78	6	1.719	TCGA-B0-5707	96	0.163598	0.853499
867	40	101	8	1.716	TCGA-B2-3924	112	0.116963	0.853499
1078	51	148	12	1.713	TCGA-B0-5095	96	0.0669669	0.853499
1017	48	136	11	1.713	TCGA-CJ-5672	119	0.0768857	0.853499
539	26	73	6	1.703	TCGA-BP-5187	79	0.169928	0.853499
525	25	75	6	1.68	TCGA-B4-5377	68	0.178525	0.853499
282	13	26	2	1.668	TCGA-B0-4836	32	0.366931	0.853499
240	12	36	3	1.666	TCGA-BP-5007	35	0.308774	0.853499
633	31	86	7	1.662	TCGA-DV-5575	52	0.156588	0.853499
1228	54	137	10	1.659	TCGA-AK-3444	114	0.0994659	0.853499
499	22	55	4	1.649	TCGA-A3-3349	49	0.251936	0.853499
459	20	56	4	1.639	TCGA-BP-4349	44	0.258017	0.853499
668	31	92	7	1.639	TCGA-CJ-4904	55	0.16424	0.853499
741	34	107	8	1.629	TCGA-CJ-4894	79	0.14719	0.853499
804	38	104	8	1.627	TCGA-B0-4852	99	0.144811	0.853499
451	22	64	5	1.601	TCGA-A3-3323	55	0.235026	0.853499
367	17	54	4	1.599	TCGA-BP-5184	41	0.276644	0.853499
817	39	118	9	1.597	TCGA-B0-5080	79	0.13881	0.853499
901	41	124	9	1.595	TCGA-CZ-5459	118	0.138796	0.853499
408	19	54	4	1.59	TCGA-BP-4988	54	0.276005	0.853499
597	28	94	7	1.587	TCGA-CJ-4881	55	0.185458	0.853499
460	22	66	5	1.584	TCGA-DV-5565	51	0.241522	0.853499
584	26	71	5	1.581	TCGA-EU-5905	72	0.237726	0.853499
783	35	85	6	1.579	TCGA-B0-5694	85	0.204625	0.853499
895	41	125	9	1.571	TCGA-B0-4693	114	0.147166	0.853499
440	20	56	4	1.571	TCGA-CJ-4916	61	0.281404	0.853499
314	15	40	3	1.57	TCGA-A3-3365	52	0.332096	0.853499
885	40	113	8	1.566	TCGA-B0-5088	81	0.165615	0.853499
890	40	114	8	1.561	TCGA-B0-5706	87	0.16755	0.853499
1060	52	170	13	1.558	TCGA-CW-5589	110	0.10064	0.853499
803	38	123	9	1.546	TCGA-CJ-5676	87	0.158795	0.853499
672	29	90	6	1.544	TCGA-B0-5108	59	0.222917	0.853499
630	28	73	5	1.541	TCGA-BP-4992	52	0.251329	0.853499
629	28	73	5	1.538	TCGA-CJ-4884	59	0.252291	0.853499
1143	50	104	7	1.538	TCGA-CZ-5453	104	0.190617	0.853499
1088	48	133	9	1.533	TCGA-B8-4622	144	0.15825	0.853499
373	19	64	5	1.533	TCGA-CZ-5455	36	0.265684	0.853499
789	38	122	9	1.531	TCGA-B0-5104	80	0.164556	0.853499	0.0957543
436	20	57	4	1.529	TCGA-CZ-5452	40	0.296942	0.853499
954	42	104	7	1.528	TCGA-BP-4989	87	0.198177	0.853499
448	20	59	4	1.518	TCGA-CJ-4895	47	0.301335	0.853499
509	24	56	4	1.514	TCGA-BP-4968	58	0.29768	0.853499
560	25	74	5	1.513	TCGA-B0-4814	75	0.265535	0.853499
954	43	118	8	1.504	TCGA-CZ-4854	97	0.189303	0.853499
1621	77	224	16	1.503	TCGA-CZ-5468	170	0.0891903	0.853499
1136	49	124	8	1.495	TCGA-CW-5580	107	0.190253	0.853499
1339	56	128	8	1.494	TCGA-B2-4098	111	0.188273	0.853499
195	9	29	2	1.494	TCGA-BP-4804	28	0.42918	0.853499
1668	72	186	12	1.494	TCGA-CW-6090	126	0.128508	0.853499
717	32	90	6	1.493	TCGA-BP-4960	81	0.241561	0.853499
411	18	46	3	1.489	TCGA-BP-4973	39	0.355572	0.853499
912	42	117	8	1.484	TCGA-BP-5173	111	0.198445	0.853499
1154	53	147	10	1.481	TCGA-CZ-4853	130	0.164239	0.853499
422	19	60	4	1.48	TCGA-BP-4346	50	0.318102	0.853499
977	44	105	7	1.48	TCGA-BP-4782	101	0.218154	0.853499
696	31	76	5	1.477	TCGA-A3-3347	52	0.275416	0.853499
757	36	114	8	1.475	TCGA-AK-3436	68	0.206612	0.853499
332	18	50	4	1.475	TCGA-BP-4787	50	0.321614	0.853499
1361	63	176	12	1.472	TCGA-CJ-4920	166	0.140286	0.853499
561	25	61	4	1.471	TCGA-A3-3316	51	0.314352	0.853499
1436	69	184	13	1.47	TCGA-B0-4712	150	0.129189	0.853499
301	15	41	3	1.468	TCGA-B8-5545	32	0.368687	0.853499
699	33	101	7	1.468	TCGA-CJ-4918	99	0.230831	0.853499
731	34	88	6	1.465	TCGA-A3-3387	99	0.252399	0.853499
908	44	141	10	1.463	TCGA-A3-3357	110	0.176895	0.853499
1027	46	107	7	1.46	TCGA-A3-3358	89	0.226402	0.853499
795	35	78	5	1.456	TCGA-CJ-4641	75	0.282074	0.853499
396	17	32	2	1.455	TCGA-BP-4758	39	0.423624	0.853499
326	16	56	4	1.455	TCGA-DV-5574	39	0.334331	0.853499
890	39	110	7	1.452	TCGA-BP-4165	112	0.234278	0.853499
1159	52	154	10	1.447	TCGA-B0-4823	124	0.180957	0.853499
738	35	102	7	1.447	TCGA-B0-4843	91	0.23926	0.853499
452	22	71	5	1.446	TCGA-CJ-5678	63	0.298236	0.853499
224	10	31	2	1.445	TCGA-B0-4848	41	0.441279	0.853499
554	24	64	4	1.442	TCGA-BP-4962	46	0.327652	0.853499
715	31	80	5	1.441	TCGA-B0-5077	69	0.291483	0.853499
576	24	50	3	1.44	TCGA-BP-4972	56	0.367704	0.853499
974	43	126	8	1.438	TCGA-A3-3319	97	0.220447	0.853499
1177	54	137	9	1.431	TCGA-B8-4621	124	0.20205	0.853499
820	37	109	7	1.423	TCGA-B0-5106	98	0.24992	0.853499
159	8	28	2	1.419	TCGA-B0-4849	26	0.458223	0.853499
483	23	74	5	1.418	TCGA-B0-4822	78	0.31002	0.853499
802	37	107	7	1.418	TCGA-B0-5092	83	0.252527	0.853499
1073	49	139	9	1.417	TCGA-B8-4143	116	0.211664	0.853499
489	25	83	6	1.413	TCGA-BP-4329	52	0.28604	0.853499
1442	66	156	10	1.4	TCGA-CZ-5465	139	0.200242	0.853499
358	16	48	3	1.398	TCGA-CJ-4886	27	0.394473	0.853499
616	29	76	5	1.397	TCGA-A3-3362	64	0.314066	0.853499
545	25	78	5	1.397	TCGA-CJ-5681	58	0.318106	0.853499
371	19	56	4	1.394	TCGA-BP-5170	57	0.355523	0.853499
751	33	82	5	1.387	TCGA-B2-4101	96	0.316048	0.853499
610	29	91	6	1.386	TCGA-A3-3383	62	0.29578	0.853499
1025	45	115	7	1.386	TCGA-B0-5713	120	0.26488	0.853499
420	19	48	3	1.381	TCGA-CZ-5454	41	0.396955	0.853499
1090	52	167	11	1.38	TCGA-BP-4352	104	0.204279	0.853499
403	18	49	3	1.37	TCGA-BP-4974	37	0.40292	0.853499
633	30	77	5	1.37	TCGA-CJ-4913	63	0.32709	0.853499
976	42	102	6	1.366	TCGA-B8-5164	95	0.297751	0.853499
739	35	93	6	1.362	TCGA-CZ-5461	85	0.304208	0.853499
1238	57	176	11	1.357	TCGA-A3-3382	118	0.216292	0.853499
680	32	94	6	1.356	TCGA-EU-5907	55	0.309729	0.853499
519	23	67	4	1.347	TCGA-B0-5693	52	0.373022	0.853499
832	36	86	5	1.343	TCGA-A3-3367	82	0.337179	0.853499
718	31	69	4	1.342	TCGA-B0-5107	69	0.368569	0.853499
458	19	54	3	1.339	TCGA-B0-4817	68	0.415257	0.853499
600	26	52	3	1.331	TCGA-A3-3363	65	0.412201	0.853499
865	42	109	7	1.322	TCGA-B0-4824	118	0.303495	0.853499
1119	50	136	8	1.316	TCGA-CJ-4912	105	0.286951	0.853499
357	16	51	3	1.312	TCGA-BP-4347	43	0.431854	0.853499
1001	45	119	7	1.308	TCGA-CJ-6027	99	0.311061	0.853499
860	38	104	6	1.305	TCGA-BP-4167	100	0.335337	0.853499
619	29	82	5	1.301	TCGA-CZ-5987	66	0.365401	0.853499
748	36	112	7	1.298	TCGA-AK-3451	106	0.32254	0.853499
741	32	72	4	1.286	TCGA-BP-4351	72	0.397191	0.853499
654	30	85	5	1.282	TCGA-CJ-4882	85	0.375774	0.853499
540	25	68	4	1.27	TCGA-B0-4833	64	0.410924	0.853499
603	28	85	5	1.266	TCGA-CW-5583	47	0.386685	0.853499
897	41	121	7	1.265	TCGA-CJ-5683	83	0.341452	0.853499
410	18	54	3	1.265	TCGA-CZ-5989	45	0.450875	0.853499
644	30	85	5	1.262	TCGA-B8-5549	83	0.38752	0.853499
613	27	72	4	1.261	TCGA-BP-4170	61	0.414325	0.853499
537	24	71	4	1.26	TCGA-CJ-4637	51	0.41736	0.853499
650	28	74	4	1.254	TCGA-BP-5191	74	0.417179	0.853499
348	17	49	3	1.253	TCGA-B0-4847	48	0.458441	0.853499
799	36	107	6	1.244	TCGA-BP-4160	72	0.375648	0.853499
606	29	84	5	1.243	TCGA-BP-5183	56	0.399937	0.853499
345	15	37	2	1.243	TCGA-DV-5569	32	0.504648	0.853499
625	28	72	4	1.24	TCGA-AK-3425	78	0.425568	0.853499
1104	52	120	7	1.238	TCGA-B2-4099	105	0.355778	0.853499
528	26	82	5	1.238	TCGA-BP-5004	51	0.406053	0.853499
537	26	67	4	1.233	TCGA-CZ-5460	68	0.431211	0.853499
671	31	88	5	1.229	TCGA-CJ-4635	65	0.407278	0.853499
753	37	116	7	1.228	TCGA-A3-3322	68	0.37038	0.853499
715	35	100	6	1.225	TCGA-CZ-5467	75	0.389055	0.853499
941	45	154	9	1.222	TCGA-B0-5703	115	0.344271	0.853499
729	32	75	4	1.215	TCGA-BP-5178	72	0.43766	0.853499
1380	62	165	9	1.214	TCGA-BP-5168	145	0.344058	0.853499
788	35	93	5	1.21	TCGA-B8-5551	67	0.417364	0.853499
656	29	94	5	1.203	TCGA-BP-5175	59	0.425947	0.853499
1021	47	145	8	1.198	TCGA-AK-3445	127	0.374415	0.853499
562	27	87	5	1.196	TCGA-B8-5159	68	0.43223	0.853499
172	8	18	1	1.194	TCGA-BP-4345	22	0.59998	0.877865
1200	54	150	8	1.185	TCGA-BP-4176	115	0.3827	0.853499
695	32	92	5	1.18	TCGA-BP-4768	66	0.439251	0.853499
264	14	48	3	1.178	TCGA-CZ-4863	53	0.501814	0.853499
530	24	75	4	1.177	TCGA-B0-4819	48	0.465703	0.853499
951	43	113	6	1.174	TCGA-A3-3372	104	0.422063	0.853499
631	28	77	4	1.17	TCGA-BP-4159	78	0.466997	0.853499
1207	55	150	8	1.17	TCGA-CZ-4857	109	0.39483	0.853499
700	34	88	5	1.169	TCGA-B0-5116	75	0.445444	0.853499
824	36	98	5	1.167	TCGA-B2-5635	85	0.445677	0.853499
343	19	62	4	1.164	TCGA-B8-5553	48	0.479651	0.853499
592	28	92	5	1.149	TCGA-B0-4718	83	0.463704	0.853499
566	26	76	4	1.145	TCGA-BP-4326	66	0.484194	0.853499
613	29	74	4	1.142	TCGA-BP-5189	59	0.484336	0.853499
729	34	94	5	1.14	TCGA-BP-4999	60	0.466093	0.853499
592	27	77	4	1.139	TCGA-B0-4813	75	0.487809	0.853499
658	30	77	4	1.139	TCGA-CZ-5470	59	0.485742	0.853499
417	20	55	3	1.137	TCGA-AK-3460	79	0.515576	0.853499
520	27	85	5	1.132	TCGA-B0-5121	63	0.476149	0.853499
1019	47	134	7	1.132	TCGA-CZ-5457	96	0.44115	0.853499
969	47	146	8	1.129	TCGA-CJ-6033	95	0.433532	0.853499
763	33	82	4	1.127	TCGA-B8-4151	84	0.491653	0.853499
698	31	80	4	1.125	TCGA-CJ-4874	68	0.494029	0.853499
243	12	36	2	1.125	TCGA-CJ-4887	46	0.561212	0.869982
471	21	60	3	1.121	TCGA-BP-5001	49	0.523326	0.853499
733	32	82	4	1.117	TCGA-BP-4981	77	0.499081	0.853499
544	24	61	3	1.114	TCGA-BP-5200	52	0.524849	0.853499
749	37	109	6	1.114	TCGA-CZ-4865	85	0.471602	0.853499
780	36	117	6	1.111	TCGA-AK-3428	85	0.474562	0.853499
497	22	61	3	1.111	TCGA-CZ-5984	53	0.528438	0.853499
1103	50	139	7	1.11	TCGA-B0-5094	97	0.458927	0.853499
505	24	57	3	1.107	TCGA-EU-5904	58	0.529366	0.853499
365	18	55	3	1.106	TCGA-BP-4331	51	0.535443	0.853499
1184	51	126	6	1.105	TCGA-B0-5701	134	0.473773	0.853499
602	26	63	3	1.102	TCGA-BP-4330	57	0.530635	0.853499
343	17	55	3	1.1	TCGA-B0-4945	46	0.539808	0.853499
368	19	53	3	1.096	TCGA-B0-4846	51	0.540219	0.853499
855	39	100	5	1.096	TCGA-EU-5906	79	0.496775	0.853499
1197	53	145	7	1.09	TCGA-BP-5185	97	0.476518	0.853499
436	20	60	3	1.09	TCGA-CZ-5458	43	0.542456	0.853499
732	33	102	5	1.087	TCGA-AK-3434	91	0.505955	0.853499
1514	70	179	9	1.087	TCGA-CJ-4644	157	0.460072	0.853499
586	27	80	4	1.085	TCGA-BP-5180	53	0.523632	0.853499
217	10	20	1	1.085	TCGA-BP-4337	40	0.629115	0.883303
718	32	83	4	1.081	TCGA-CJ-4636	84	0.523637	0.853499
993	46	120	6	1.079	TCGA-BP-4964	102	0.497239	0.853499
829	38	101	5	1.079	TCGA-CZ-5986	75	0.509591	0.853499
509	23	62	3	1.07	TCGA-BP-4774	61	0.551467	0.860971
533	25	60	3	1.066	TCGA-BP-4340	55	0.553334	0.860971
705	35	114	6	1.06	TCGA-B0-5097	76	0.517732	0.853499
822	37	105	5	1.057	TCGA-BP-4761	95	0.527225	0.853499
577	27	81	4	1.055	TCGA-BP-4158	65	0.544439	0.853499
1028	48	122	6	1.053	TCGA-CJ-4897	75	0.519324	0.853499
741	35	101	5	1.048	TCGA-B0-4816	75	0.535937	0.853499
669	31	103	5	1.047	TCGA-B0-5402	62	0.53796	0.853499
712	34	100	5	1.047	TCGA-BP-4166	74	0.537187	0.853499
427	19	43	2	1.045	TCGA-B0-4700	35	0.590317	0.877865
696	33	101	5	1.044	TCGA-B0-4845	64	0.539935	0.853499
1013	47	124	6	1.042	TCGA-CZ-4859	114	0.528724	0.853499
321	16	58	3	1.037	TCGA-DV-5576	36	0.57818	0.87673
779	38	119	6	1.033	TCGA-CZ-5451	100	0.539677	0.853499
1657	71	181	8	1.031	TCGA-CJ-4643	152	0.523948	0.853499
900	41	128	6	1.028	TCGA-B0-5709	110	0.542659	0.853499
1324	63	184	9	1.027	TCGA-CJ-5679	128	0.52497	0.853499
1237	56	151	7	1.024	TCGA-BP-4762	104	0.538583	0.853499
534	26	81	4	1.014	TCGA-BP-5006	47	0.574667	0.876483
646	29	66	3	1.012	TCGA-B0-5399	66	0.584681	0.877865
692	33	104	5	1.008	TCGA-BP-5010	82	0.569213	0.876483
272	12	45	2	1.007	TCGA-BP-4790	33	0.616774	0.883303
926	40	92	4	1.006	TCGA-B8-4153	85	0.575078	0.876483
747	35	106	5	1.006	TCGA-CJ-6031	73	0.56964	0.876483
498	24	62	3	1.004	TCGA-A3-3376	68	0.592686	0.877865
475	23	62	3	0.999	TCGA-CW-5585	61	0.596282	0.877865
542	24	68	3	0.996	TCGA-AK-3461	65	0.597206	0.877865
988	46	130	6	0.991	TCGA-B0-4710	103	0.575915	0.876483
636	30	86	4	0.986	TCGA-BP-5196	59	0.593747	0.877865
803	35	94	4	0.976	TCGA-B0-5696	83	0.599293	0.877865
337	15	46	2	0.976	TCGA-AK-3458	42	0.628738	0.883303
821	39	108	5	0.974	TCGA-B0-5109	72	0.595788	0.877865
991	50	143	7	0.97	TCGA-BP-4985	109	0.593835	0.877865
584	27	67	3	0.968	TCGA-CW-5591	69	0.614345	0.883303
854	37	96	4	0.961	TCGA-B0-4694	89	0.610058	0.883303
705	33	89	4	0.96	TCGA-CW-5581	84	0.612586	0.883303
617	30	86	4	0.956	TCGA-B8-4154	71	0.616404	0.883303
492	21	49	2	0.956	TCGA-BP-4789	41	0.63522	0.885909
342	16	45	2	0.95	TCGA-BP-4807	52	0.642365	0.886782
562	25	71	3	0.949	TCGA-BP-4162	63	0.627333	0.883303
734	35	111	5	0.944	TCGA-A3-3311	71	0.622576	0.883303
1139	49	123	5	0.944	TCGA-BP-4983	90	0.619618	0.883303
777	34	97	4	0.942	TCGA-BP-4995	54	0.625863	0.883303
580	28	88	4	0.941	TCGA-CJ-4903	62	0.628644	0.883303
418	19	47	2	0.936	TCGA-BP-5194	37	0.647634	0.886782
672	33	109	5	0.934	TCGA-BP-4163	74	0.63236	0.884879
1127	48	127	5	0.924	TCGA-A3-3317	103	0.637974	0.886782
1030	48	140	6	0.919	TCGA-B0-5698	91	0.644045	0.886782
708	30	77	3	0.919	TCGA-BP-5192	64	0.646194	0.886782
678	30	74	3	0.916	TCGA-CZ-4858	76	0.648695	0.886782
198	9	24	1	0.916	TCGA-CJ-4908	37	0.68946	0.907817
1105	51	119	5	0.91	TCGA-A3-3308	98	0.650732	0.886782
700	30	77	3	0.909	TCGA-B8-4148	64	0.653467	0.887609
993	43	103	4	0.896	TCGA-A3-3320	104	0.660912	0.894806
994	42	106	4	0.893	TCGA-AK-3456	72	0.663931	0.895985
501	23	49	2	0.889	TCGA-B0-5400	52	0.672357	0.901434
710	33	97	4	0.887	TCGA-BP-5169	73	0.670357	0.901434
812	38	121	5	0.882	TCGA-B0-5697	76	0.676616	0.901434
495	22	51	2	0.882	TCGA-BP-4766	56	0.676362	0.901434
603	28	74	3	0.873	TCGA-BP-5195	74	0.679708	0.90267
558	25	77	3	0.869	TCGA-AK-3431	82	0.682637	0.903681
754	33	80	3	0.856	TCGA-BP-4967	82	0.690115	0.907817
778	33	83	3	0.852	TCGA-CJ-4902	82	0.693308	0.909149
911	45	143	6	0.849	TCGA-B8-5550	100	0.713335	0.929565
992	48	148	6	0.837	TCGA-CW-5588	102	0.724587	0.932316
507	24	76	3	0.833	TCGA-B0-4837	49	0.708577	0.926259
246	11	27	1	0.828	TCGA-BP-4771	29	0.721136	0.932316
754	34	81	3	0.821	TCGA-B0-5120	78	0.715968	0.930089
671	33	101	4	0.805	TCGA-CJ-5671	89	0.73769	0.935535
582	25	58	2	0.802	TCGA-BP-4991	57	0.722486	0.932316
521	23	57	2	0.794	TCGA-AK-3429	50	0.727904	0.932316
445	20	56	2	0.794	TCGA-B0-5711	46	0.728861	0.932316
796	35	86	3	0.793	TCGA-B8-4620	81	0.736328	0.935535
1287	59	167	6	0.783	TCGA-B0-5096	113	0.777476	0.935535
379	18	54	2	0.779	TCGA-CJ-4876	47	0.738767	0.935535
609	29	81	3	0.777	TCGA-A3-3370	66	0.748636	0.935535
1088	50	140	5	0.777	TCGA-B0-4707	118	0.77237	0.935535
827	36	89	3	0.774	TCGA-B0-5110	75	0.750287	0.935535
325	14	30	1	0.773	TCGA-B8-5552	39	0.741406	0.935535
964	45	139	5	0.77	TCGA-B0-5099	90	0.778056	0.935535
685	31	86	3	0.77	TCGA-B0-5691	74	0.753311	0.935535
1036	48	140	5	0.77	TCGA-B2-5641	97	0.777975	0.935535
675	30	88	3	0.767	TCGA-BP-4801	70	0.756004	0.935535
543	23	62	2	0.761	TCGA-B0-5113	51	0.748006	0.935535
1313	57	121	4	0.761	TCGA-BP-4164	98	0.773515	0.935535
1052	47	119	4	0.752	TCGA-B0-5075	112	0.780997	0.935535
413	19	58	2	0.749	TCGA-BP-4756	50	0.756697	0.935535
1476	66	179	6	0.749	TCGA-CJ-4634	120	0.810153	0.946313
798	36	89	3	0.747	TCGA-CJ-4907	78	0.770642	0.935535
740	35	85	3	0.746	TCGA-CJ-4875	121	0.771679	0.935535
708	32	90	3	0.737	TCGA-BP-5177	58	0.777798	0.935535
603	29	85	3	0.733	TCGA-BP-4338	67	0.78084	0.935535
799	36	91	3	0.731	TCGA-B0-5692	89	0.782107	0.935535
1006	46	121	4	0.722	TCGA-BP-4161	92	0.805184	0.946313
661	31	90	3	0.71	TCGA-B8-4146	56	0.797598	0.946313
1261	57	156	5	0.709	TCGA-B0-4827	116	0.832465	0.953675
1257	55	129	4	0.708	TCGA-B0-4811	123	0.817003	0.948998
632	28	64	2	0.705	TCGA-B8-5163	89	0.782978	0.935535
929	41	97	3	0.7	TCGA-CJ-4639	83	0.804911	0.946313
750	35	92	3	0.698	TCGA-B0-4839	78	0.806498	0.946313
744	33	97	3	0.697	TCGA-AK-3454	77	0.807141	0.946313
425	17	36	1	0.694	TCGA-BP-4970	39	0.775176	0.935535
767	36	92	3	0.694	TCGA-BP-5198	89	0.809511	0.946313
803	38	124	4	0.681	TCGA-CZ-4861	103	0.837344	0.956637
344	16	33	1	0.651	TCGA-BP-4975	27	0.796678	0.946313
766	33	72	2	0.644	TCGA-B0-5699	67	0.821244	0.951274
628	28	70	2	0.64	TCGA-B0-5812	62	0.823881	0.951686
601	27	70	2	0.635	TCGA-BP-5000	52	0.82695	0.952592
830	37	106	3	0.634	TCGA-CZ-5469	65	0.85203	0.960261
429	18	39	1	0.611	TCGA-BP-4998	48	0.814996	0.948998
647	29	74	2	0.602	TCGA-B0-4842	62	0.847674	0.960083
780	37	105	3	0.602	TCGA-B0-4841	122	0.874573	0.97774
638	28	76	2	0.599	TCGA-B0-5081	66	0.84957	0.960083
1188	51	120	3	0.582	TCGA-BP-4759	117	0.888531	0.980216
788	37	110	3	0.58	TCGA-CZ-5456	84	0.888541	0.980216
451	19	41	1	0.578	TCGA-CJ-4870	51	0.830743	0.953675
721	31	82	2	0.567	TCGA-CW-6087	80	0.869552	0.97474
344	17	36	1	0.562	TCGA-CJ-4885	41	0.840399	0.956801
302	15	36	1	0.559	TCGA-CJ-4871	47	0.842077	0.956801
1045	48	118	3	0.553	TCGA-A3-3378	100	0.906775	0.988928
707	31	84	2	0.543	TCGA-CJ-4905	72	0.884208	0.980216
715	30	90	2	0.529	TCGA-CJ-4901	71	0.891717	0.981124
578	24	46	1	0.523	TCGA-A3-3380	53	0.858258	0.964673
739	36	121	3	0.508	TCGA-CJ-6028	65	0.93088	0.989808
1056	48	130	3	0.507	TCGA-BP-4976	109	0.932841	0.989808
588	28	84	2	0.5	TCGA-B0-4838	66	0.908847	0.988928
740	34	89	2	0.489	TCGA-B0-4810	81	0.91541	0.988928
410	20	42	1	0.488	TCGA-CZ-5982	54	0.877199	0.978053
705	32	92	2	0.478	TCGA-B0-5102	54	0.920542	0.989808
413	18	49	1	0.468	TCGA-BP-5201	50	0.88644	0.980216
867	39	95	2	0.468	TCGA-BP-4993	82	0.926984	0.989808
758	35	94	2	0.46	TCGA-AK-3430	99	0.930372	0.989808
677	32	92	2	0.459	TCGA-AK-3455	66	0.930535	0.989808
423	19	50	1	0.445	TCGA-BP-5174	51	0.89806	0.985503
590	26	54	1	0.42	TCGA-B0-5100	42	0.910715	0.988928
434	19	55	1	0.415	TCGA-BP-4343	39	0.912581	0.988928
799	37	104	2	0.415	TCGA-CZ-5462	80	0.952021	1
502	21	58	1	0.412	TCGA-CJ-4899	48	0.914085	0.988928
468	21	56	1	0.397	TCGA-BP-4342	46	0.9212	0.989808
954	47	115	2	0.353	TCGA-B0-5695	86	0.976178	1
519	24	65	1	0.332	TCGA-B0-5710	47	0.951015	1
633	28	68	1	0.332	TCGA-CJ-6032	64	0.951352	1
586	26	69	1	0.326	TCGA-B0-5115	57	0.953601	1
528	24	71	1	0.309	TCGA-BP-4971	57	0.960185	1
505	24	68	1	0.309	TCGA-BP-4977	60	0.960478	1
680	31	74	1	0.296	TCGA-CJ-5684	74	0.96593	1
926	39	87	1	0.272	TCGA-CZ-4862	87	0.974428	1
706	31	87	1	0.261	TCGA-A3-3373	77	0.977584	1
879	38	91	1	0.254	TCGA-CZ-4856	68	0.980224	1
383	16	33	0	0	TCGA-B0-4703	47	1	1
258	12	35	0	0	TCGA-BP-4173	21	1	1
285	12	21	0	0	TCGA-BP-4354	33	1	1
220	10	26	0	0	TCGA-BP-4765	33	1	1
173	7	13	0	0	TCGA-BP-4798	25	1	1
336	15	49	0	0	TCGA-BP-4982	50	1	1
680	29	71	0	0	TCGA-BP-4986	51	1	1
246	12	38	0	0	TCGA-BP-4987	28	1	1
311	15	45	0	0	TCGA-CJ-4878	35	1	1
241	9	15	0	0	TCGA-CJ-4889	23	1	1
215	9	15	0	0	TCGA-CJ-4890	22	1	1
144	6	16	0	0	TCGA-CJ-4891	15	1	1
136	7	17	0	0	TCGA-DV-5568	16	1	1
